# Supplementary material for: Modulating environmental signals to reveal mechanisms and vulnerabilities of cancer persisters
Source: Sci Adv. 2022 Jan 28;8(4):eabi7711. doi: 10.1126/sciadv.abi7711 (PMC8797778; doi:10.1126/sciadv.abi7711)
Supplement: Supplementary file 2 — Tables S1 to S4 [file sciadv.abi7711_tables_s1_to_s4.zip]

Archive with 4 entries (4 files):
- sciadv.abi7711_table_s1.xlsx
- sciadv.abi7711_table_s2.xlsx
- sciadv.abi7711_table_s3.xlsx
- sciadv.abi7711_table_s4.xlsx
