# Supplementary material for: Modulating environmental signals to reveal mechanisms and vulnerabilities of cancer persisters
Source: Sci Adv. 2022 Jan 28;8(4):eabi7711. doi: 10.1126/sciadv.abi7711 (PMC8797778; doi:10.1126/sciadv.abi7711)
Supplement: Supplementary file 2 — Tables S1 to S4 [file sciadv.abi7711_tables_s1_to_s4.zip › sciadv.abi7711_table_s1.xlsx]

## Sheet: sheet
Supplementary Table 1. Pro-persistence screen.
Index	Name	Class	Vendor	Catalog #	ctrl_mean	ctrl_sd	ctrl_n	pert_high_dose	pert_high_mean	pert_high_sd	pert_high_n	pert_high_pval	pert_low_dose	pert_low_dose	pert_low_sd	pert_low_n	pert_low_pval
s1	NaCl	inorganic	Sigma	S9888	1	0.1001	15	100 mM	0.8195	0.0969	15	<0.0001	20 mM	1.0317	0.0891	15	0.3674
s2	KCl	inorganic	Sigma	P3911	1	0.1467	15	100 mM	0.7685	0.1236	15	<0.0001	20 mM	0.8833	0.0877	15	0.0133
s3	MgSO4	inorganic	Sigma	M2643	1	0.1283	15	20 mM	0.9593	0.1286	15	0.3929	4 mM	0.9347	0.1244	15	0.168
s4	CaCl2	inorganic	Sigma	C4901	1	0.1386	15	20 mM	0.2805	0.1211	15	<0.0001	4 mM	0.9845	0.117	15	0.7431
s5	TNFa	cytokine	PeproTech	300-01A	1	0.1137	15	50 ng/ml	0.9069	0.1042	15	0.0268	5 ng/ml	0.9342	0.145	15	0.1776
s6	IL6	cytokine	PeproTech	200-06A	1	0.1289	15	50 ng/ml	0.9942	0.1132	15	0.8968	5 ng/ml	0.9173	0.0868	15	0.0487
s7	IFNg	cytokine	PeproTech	300-02A	1	0.1977	15	50 ng/ml	0.3492	0.0697	15	<0.0001	5 ng/ml	1.2229	0.1512	15	0.0017
s8	TGFb1	cytokine	PeproTech	100-21C	1	0.1275	15	50 ng/ml	0.4241	0.0603	15	<0.0001	5 ng/ml	0.4004	0.0544	15	<0.0001
s9	Shh	misc	PeproTech	100-45	1	0.1131	15	1 ug/ml	0.9391	0.1341	15	0.1896	0.1 ug/ml	0.8978	0.1093	15	0.0179
s10	LPA	misc	Sigma	L7260	1	0.1572	15	1 uM	0.9632	0.1627	15	0.5338	0.1 uM	0.9279	0.1427	15	0.1991
s11	PGE2	hormone	Sigma	P5640	1	0.1572	15	1 uM	1.2338	0.1378	15	0.0002	0.1 uM	0.9937	0.166	15	0.9158
s12	sDLL1	misc	PeproTech	140-08	1	0.1287	15	1 ug/ml	1.0948	0.1272	15	0.0521	0.1 ug/ml	0.9414	0.1319	15	0.2284
s13	IGF1	growth factor	PeproTech	100-11	1	0.1279	15	50 ng/ml	1.3135	0.1851	15	<0.0001	5 ng/ml	0.977	0.1354	15	0.6362
s14	AEW541	misc	Selleck	S1034	1	0.1274	15	1 uM	0.3368	0.064	15	<0.0001	0.1 uM	0.856	0.1289	15	0.0046
s15	D-Glucose	misc	Sigma	G7021	1	0.2056	15	5 mg/ml	1.0337	0.1751	15	0.6326	0 (base medium: modified RPMI-1640 with no glucose)	0.9788	0.1308	15	0.7387
s16	L-Glutamine (Q)	amino acid	Sigma	G3126	1	0.1534	15	500 ug/ml	1.0452	0.1295	15	0.3906	0 (base medium: modified RPMI-1640 with no methionine, cyctine and L-glutamine)	0.9747	0.1282	15	0.6279
s17	L-Methionine (M)	amino acid	Sigma	M9625	1	0.1145	15	500 ug/ml	0.9723	0.0954	15	0.4776	0 (base medium: modified RPMI-1640 with no methionine, cyctine and L-glutamine)	1.0048	0.1301	15	0.9153
s18	L-Cystine (C)	amino acid	Sigma	C8755	1	0.1677	15	500 ug/ml	0.8775	0.0988	15	0.0214	0 (base medium: modified RPMI-1640 with no methionine, cyctine and L-glutamine)	0.9959	0.1506	15	0.9443
s19	linoleic acid	misc	Sigma	L1376	1	0.139	15	200 uM	0.1573	0.0436	15	<0.0001	20 uM	1.1404	0.1142	15	0.0053
s20	NAD+	misc	Sigma	N3014	1	0.1302	15	200 uM	0.9107	0.1648	15	0.1108	20 uM	0.9774	0.1143	15	0.6174
s21	SAM	misc	Sigma	A7007	1	0.129	15	200 uM	1.3148	0.1927	15	<0.0001	20 uM	1.0343	0.2075	15	0.5909
s22	FSH	hormone	Sigma	F4021	1	0.1794	15	100 ng/ml	0.9613	0.1273	15	0.5012	10 ng/ml	0.8874	0.1467	15	0.0703
s23	glucagon	hormone	Sigma	G2044	1	0.1371	15	500 ng/ml	1.0526	0.1148	15	0.2642	50 ng/ml	1.0785	0.1496	15	0.1453
s24	L-Histidine (H)	amino acid	Sigma	H8000	1	0.1367	15	500 ug/ml	0.9702	0.1415	15	0.5622
s25	L-Isoleucine (I)	amino acid	Sigma	I2752	1	0.1001	15	500 ug/ml	0.9204	0.105	15	0.0425
s26	L-Leucine (L)	amino acid	Sigma	L8000	1	0.1412	15	500 ug/ml	1.008	0.1279	15	0.872
s27	L-Lysine (K)	amino acid	Sigma	L5501	1	0.142	15	500 ug/ml	0.9832	0.1007	15	0.7114
s28	L-Phenylalanine (F)	amino acid	Sigma	P2126	1	0.1243	15	500 ug/ml	1.0035	0.1652	15	0.9482
s29	L-Threonine (T)	amino acid	Sigma	T8625	1	0.1384	15	500 ug/ml	0.9165	0.1259	15	0.0949
s30	L-Tryptophan (W)	amino acid	Sigma	T0254	1	0.1496	15	500 ug/ml	0.7657	0.1113	15	<0.0001
s31	L-Valine (V)	amino acid	Sigma	V0500	1	0.1358	15	500 ug/ml	0.9198	0.1134	15	0.0901
s32	L-Arginine (R)	amino acid	Sigma	A5006	1	0.1692	15	500 ug/ml	1.0132	0.1847	15	0.8398
s33	Glycine (G)	amino acid	Sigma	G8898	1	0.2257	15	500 ug/ml	1.1757	0.1345	15	0.0151
s34	L-Proline (P)	amino acid	Sigma	P0380	1	0.2024	15	500 ug/ml	0.945	0.1498	15	0.4048
s35	L-Tyrosine (Y)	amino acid	Sigma	T3754	1	0.1043	15	500 ug/ml	1.1079	0.1464	15	0.0276
s36	L-Asparagine (N)	amino acid	Sigma	A0884	1	0.1146	15	500 ug/ml	0.9956	0.1489	15	0.9284
s37	L-Aspartic acid (D)	amino acid	Sigma	A9256	1	0.1064	15	500 ug/ml	1.0957	0.1511	15	0.0546
s38	L-Glutamic acid (E)	amino acid	Sigma	G1251	1	0.123	15	500 ug/ml	0.909	0.0878	15	0.0271
s39	L-Serine (S)	amino acid	Sigma	S4500	1	0.1877	15	500 ug/ml	1.034	0.1626	15	0.6001
s40	estradiol	hormone	Sigma	E8875	1	0.1508	15	50 ng/ml	0.975	0.1474	15	0.6497	5 ng/ml	1.0068	0.1217	15	0.8929
s41	cortisol	hormone	Sigma	H0888	1	0.1224	15	50 ng/ml	1.2659	0.1157	15	<0.0001	5 ng/ml	0.9236	0.0906	15	0.0621
s42	cholesterol	hormone	Sigma	C3045	1	0.1745	15	500 ug/ml	0.9756	0.1225	15	0.661	50 ug/ml	1.0408	0.1512	15	0.4994
s43	T4	hormone	Sigma	T1775	1	0.1717	15	50 ng/ml	1.2122	0.1493	15	0.0012	5 ng/ml	1.0814	0.1158	15	0.1392
s44	EGF	growth factor	BD Biosciences	354052	1	0.1168	15	50 ng/ml	1.0896	0.101	15	0.0327	5 ng/ml	1.1489	0.1615	15	0.0073
s45	FGF2	growth factor	PeproTech	100-18B	1	0.1694	15	50 ng/ml	30.6937	1.8381	15	<0.0001	5 ng/ml	7.7015	0.4987	15	<0.0001
s46	HGF	growth factor	PeproTech	100-39H	1	0.2169	15	50 ng/ml	12.8533	0.9069	15	<0.0001	5 ng/ml	5.8155	0.6219	15	<0.0001
s47	Gas6	growth factor	R&D Systems	885-GSB	1	0.1196	15	500 ng/ml	0.8331	0.0768	15	<0.0001	50 ng/ml	0.8824	0.1287	15	0.015
s48	GH	hormone	PeproTech	100-40	1	0.0887	15	500 ng/ml	0.9514	0.1234	15	0.2258	50 ng/ml	0.9382	0.1077	15	0.0973
s49	LTH	hormone	PeproTech	100-07	1	0.1152	15	50 ng/ml	1.0574	0.1188	15	0.1899	5 ng/ml	0.9997	0.1088	15	0.9942
s50	L-Alanine (A)	amino acid	Sigma	A7627	1	0.107	15	500 ug/ml	0.9915	0.1175	15	0.8374	50 ug/ml	0.9829	0.1244	15	0.6896
