# Supplementary material for: Modulating environmental signals to reveal mechanisms and vulnerabilities of cancer persisters
Source: Sci Adv. 2022 Jan 28;8(4):eabi7711. doi: 10.1126/sciadv.abi7711 (PMC8797778; doi:10.1126/sciadv.abi7711)
Supplement: Supplementary file 2 — Tables S1 to S4 [file sciadv.abi7711_tables_s1_to_s4.zip › sciadv.abi7711_table_s2.xlsx]

## Sheet: sheet
Supplementary Table 2. Effects of extrinsic factors in the presence or absence of EGFRi.
Index	Name	Dose_label	Dose	+EGFRi_pert_mean	+EGFRi_pert_sd	+EGFRi_pert_n	-EGFRi_pert_mean	-EGFRi_pert_sd	-EGFRi_pert_n
s2	KCl	high	100 mM	0.7956	0.1001	15	0.8573	0.0491	15
s4	CaCl2	high	20 mM	0.2268	0.0702	15	0.5658	0.0581	15
s7	IFNg	high	50 ng/ml	0.6271	0.1793	15	0.8407	0.0256	15
s8	TGFb1	high	50 ng/ml	0.5059	0.0695	15	0.8646	0.0327	15
s11	PGE2	high	1 uM	0.9606	0.2519	15	0.9631	0.0366	15
s13	IGF1	high	50 ng/ml	1.3135	0.1851	15	1.0758	0.0315	15
s14	AEW541	high	1 uM	0.3368	0.064	15	0.8751	0.0254	15
s19	linoleic acid	high	200 uM	0.2718	0.0413	15	0.0272	0.0068	15
s21	SAM	high	200 uM	1.4975	0.1456	15	1.0193	0.0781	15
s30	L-Tryptophan (W)	high	500 ug/ml	0.8325	0.124	15	0.9088	0.0405	15
s41	cortisol	high	50 ng/ml	1.585	0.1184	15	1.0629	0.0253	15
s43	T4	high	50 ng/ml	1.079	0.1349	15	0.961	0.1655	15
s45	FGF2	high	50 ng/ml	17.5276	0.9146	15	1.0424	0.0358	15
s46	HGF	high	50 ng/ml	9.4084	0.6315	15	0.9969	0.0279	15
s2	KCl	low	20 mM	1.0338	0.1455	15	1.0087	0.0454	15
s4	CaCl2	low	4 mM	1.3031	0.1502	15	0.9903	0.0458	15
s7	IFNg	low	5 ng/ml	1.217	0.2443	15	0.8949	0.0491	15
s8	TGFb1	low	5 ng/ml	0.467	0.0644	15	0.8584	0.0386	15
s11	PGE2	low	0.1 uM	0.6905	0.1758	15	0.9888	0.0303	15
s13	IGF1	low	5 ng/ml	0.977	0.1354	15	0.9989	0.0495	15
s14	AEW541	low	0.1 uM	0.856	0.1289	15	0.958	0.0213	15
s19	linoleic acid	low	20 uM	1.099	0.131	15	1.0144	0.0359	15
s21	SAM	low	20 uM	1.0151	0.184	15	0.9925	0.0302	15
s30	L-Tryptophan (W)	low	50 ug/ml	1.0183	0.1325	15	0.9886	0.0293	15
s41	cortisol	low	5 ng/ml	1.0297	0.0934	15	1.0489	0.0482	15
s43	T4	low	5 ng/ml	0.9549	0.1151	15	1.0119	0.0576	15
s45	FGF2	low	5 ng/ml	5.5329	0.4312	15	0.9882	0.0784	15
s46	HGF	low	5 ng/ml	3.5168	0.2831	15	1.0106	0.0411	15
