# Supplementary material for: Modulating environmental signals to reveal mechanisms and vulnerabilities of cancer persisters
Source: Sci Adv. 2022 Jan 28;8(4):eabi7711. doi: 10.1126/sciadv.abi7711 (PMC8797778; doi:10.1126/sciadv.abi7711)
Supplement: Supplementary file 2 — Tables S1 to S4 [file sciadv.abi7711_tables_s1_to_s4.zip › sciadv.abi7711_table_s3.xlsx]

## Sheet: sheet
Supplementary Table 3. List of perturbations in the vulnerability screen.
Index	Compound	Category	Target	Function	Potency	Vendor	Catalog #
x1	Epacadostat	metabolism	Trp catabolism	IDO1 inhibitor	IC50: 10nM	Selleck	s7910
x2	L-1MT	metabolism	Trp catabolism	IDO1 inhibitor	In-cell IC50: 100uM	Sigma	447439
x3	D-1MT	metabolism	Trp catabolism	IDO2 inhibitor	IC50: 100uM	Selleck	s7756
x4	LM10	metabolism	Trp catabolism	TDO inhibitor	IC50: 0.62uM	Selleck	s8368
x5	MK2206	signaling	Akt	Akt1/2/3 allosteric inhibitor	IC50: 8/12/65nM	Selleck	s1078
x6	ZSTK474	signaling	PI3K	class I PI3K inhibitor	IC50: 37nM	Selleck	s1072
x7	RAD001	translation	mTORC1	mTORC1 inhibitor	IC50: 1.6-2.4nM	Selleck	s1120
x8	Ku-0063794	signaling	mTORC2	mTORC1/2 inhibitor	IC50: 10nM	Selleck	s1226
x9	PD184352	signaling	MEK	MEK1/2 inhibitor	IC50: 17nM	Selleck	s1020
x10	BIX02189	signaling	MEK	MEK5 inhibitor	IC50: 1.5nM	Selleck	s1531
x11	Tofacitinib	signaling	JAK3	JAK3 inhibitor	IC50:1nM	Selleck	s2789
x12	AZD0530	signaling	Src	pan Src family inhibitor	IC50: 2.7-5nM	Selleck	s1006
x13	SB203580	signaling	p38	p38 inhibitor	IC50: 0.3-0.5uM	Selleck	s1076
x14	SP600125	signaling	JNK	JNK inhibitor	IC50: 40-90nM	Selleck	s1460
x15	PF-00562271	signaling	Pyk2	Pyk2 inhibitor	IC50: 13nM	Selleck	s2672
x16	Sotrastaurin	signaling	PKC	pan PKC inhibitor	IC50: 0.22-3.2nM	Selleck	s2791
x17	IMD0354	signaling	IKK	IKKb inhibitor	in vivo IC50: 250nM	Selleck	s2864
x18	Bortezomib	signaling	proteasome	20S proteasome inhibitor	Ki: 0.6nM	Selleck	s1013
x19	MGCD0103	epigenetic	acetylation	eraser HDAC class I and IV inhibitor	IC50: 0.15-1.66uM	Selleck	s1122
x20	MC1568	epigenetic	acetylation	eraser HDAC class II inhibitor	IC50: 220nM	Selleck	s1484
x21	SB939	epigenetic	acetylation	eraser HDAC pan inhibitor except HDAC6	IC50: 40-140nM	Selleck	s1515
x22	SRT1720	epigenetic	acetylation	SIRT1 activator	EC50: 0.16uM	Selleck	s1129
x23	EX527	epigenetic	acetylation	SIRT1 inhibitor	IC50: 38nM	Selleck	s1541
x24	GSK J4 HCl	epigenetic	methylation	H3K27 methylation eraser KDM6B/KDM6A inhibitor	IC50: 60nM	Selleck	s7070
x25	GW5074	signaling	Raf-1	Raf-1 inhibitor	IC50: 9nM	Selleck	s2872
x26	T0901317	metabolism	lipid homeostasis	LXR/FXR activator	EC50: 50nM	Sigma	t2320
x27	Cycloheximide	translation	protein synthesis	protein synthesis inhibitor	-	Fluka	18079
x28	C646	epigenetic	acetylation	writer CBP/p300 inhibitor	Ki: 400nM	Selleck	s7152
x29	MS023	epigenetic	methylation	arginine methylation writer PRMT inhibitor	IC50: 5-119nM	Selleck	s8112
x30	UNC1999	epigenetic	methylation	H3K27 methylation writer EZH inhibitor	IC50: 2/45nM	Selleck	s7165
x31	CPI-455	epigenetic	methylation	H3K4 methylation eraser KDM5 inhibitor	IC50: 10nM	Selleck	s8287
x32	MI-463	epigenetic	methylation	H3K4 methylation writer menin-MLL inhibitor	IC50: 15.3nM	Selleck	s7816
x33	A-366	epigenetic	methylation	H3K9 methylation writer G9a inhibitor	IC50: 3.3nM	Selleck	s7572
x34	Celecoxib	metabolism	COX	COX2 inhibitor	IC50: 40nM	Selleck	s1261
x35	CB-839	metabolism	glutaminolysis	glutaminase inhibitor	IC50: 24nM	Selleck	s7655
x36	1400W	metabolism	NO	iNOS inhibitor	Kd: 7nM	Selleck	s8337
x37	GSK2606414	translation	eIF2	PERK inhibitor	IC50: 0.4nM	Selleck	s7307
x38	Nac	metabolism	ROS	ROS scavenger	-	Sigma	A9165
x39	10058-F4	signaling	c-Myc	c-Myc-Max interaction inhibitor	-	Selleck	s7153
x40	KN-93	signaling	CaMK	CaMK II inhibitor	Ki: 0.37uM	Selleck	s7423
x41	D4476	signaling	casein kinase	CK1 inhibitor	IC50: 300nM	Selleck	s7642
x42	CX-4945	signaling	casein kinase	CK2 inhibitor	IC50: 1nM	Selleck	s2248
x43	MG-101	signaling	lysosome	cathepsin inhibitor	ID50: 7-13nM	Selleck	s7386
x44	A-1210477	signaling	MCL1	MCL1 inhibitor	IC50: 26.2nM	Selleck	s7790
x45	CGP57380	signaling	MNK	MNK inhibitor	IC50: 2.2uM	Selleck	s7421
x46	AZD1208	signaling	Pim	Pim1 inhibitor	IC50: 0.4-1.9nM	Selleck	s7104
x47	U73122	signaling	PLC	PLC inhibitor	-	Selleck	s8011
x48	4EGI-1	translation	cap-dependent translation	eIF4E-eIF4G interaction inhibitor	Kd: 25uM	Selleck	s7369
x49	MHY1485	translation	mTORC1	mTORC1 activator	-	Selleck	s7811
x50	FTS amide	signaling	Rap1	C3G/Rap1 inihibitor	In-cell IC50: 10-50uM	Santa cruz	sc-223986
x51	CPTH2	epigenetic	acetylation	writer GCN5 inhibitor	IC50: 0.8uM	Sigma	C9873
x52	Isoniazid	metabolism	FA synthesis	fatty acid synthase inhibitor	IC50: 5uM	Sigma	I3377
x53	2-deoxyglucose	metabolism	glycolysis	glucose uptake inhibitor	-	Sigma	D6134
x54	Oxamate	metabolism	glycolysis	LDH inhibitor	IC50: 130uM	Sigma	O2751
x55	Acipimox	metabolism	lipolysis	lipolysis inhibitor	-	Sigma	A7856
x56	PTIO	metabolism	NO	NO scavenger	-	Sigma	P5084
x57	Metformin	metabolism	OXPHOS/ATP	mitochondrial complex I inhibitor	-	Sigma	PHR1084
x58	Dinitrophenol	metabolism	OXPHOS/ATP	uncoupler	-	Sigma	34334
x59	2-D08	signaling	SUMOylation	SUMOylation inhibitor	IC50: 6uM	Sigma	SML1052
x60	C16	translation	eIF2	PKR inhibitor	IC50: 210nM	Sigma	I9785
x61	Ipatasertib (GDC-0068)	signaling	Akt	Akt1/2/3 inhibitor	IC50: 5-18nM	Selleck	s2808
x62	CCT128930	signaling	Akt	Akt2 inhibitor	IC50: 6nM	Selleck	s2635
x63	LY317615 (Enzastaurin)	signaling	PKC	PKCa/b/g (conventional) inhibitor	IC50: 6-110nM	Selleck	s1055
x64	CID755673	signaling	PKC	pan-PKD (PKC isozymes) inhibitor	IC50: 180-280nM	Selleck	s7188
x65	IC261	signaling	casein kinase	CK1 inhibitor	IC50: 16uM	Selleck	s8237
x66	BIX01294	epigenetic	methylation	H3K9 methylation writer G9a inhibitor	IC50: 2.7uM	Selleck	s8006
x67	ORY-1001 (RG-6016)	epigenetic	methylation	H3K4/K9 methylation eraser KDM1A (FAD-dependent) inhibitor	IC50: 20nM	Selleck	s7795
x68	LY2584702 Tosylate	signaling	S6K	p70S6K inhibitor	IC50: 4nM	Selleck	s7704
x69	LJH685	signaling	S6K	pan-RSK (p90 S6K) inhibitor	IC50: 4-6nM	Selleck	s7870
x70	Sal003	translation	eIF2	eIF2a phosphatase inhibitor	-	Selleck	s7437
x71	4E1Rcat	translation	cap-dependent translation	eIF4E and eIF4G stabilizer	IC50: 3.2uM	Selleck	s7370
x72	NLG919	metabolism	Trp catabolism	IDO inhibitor	EC50: 75nM	Selleck	s7111
x73	FR122047	metabolism	COX	COX1 inhibitor	IC50: 28nM	Sigma	236005
x74	AMI-1	epigenetic	methylation	PRMT inhibitor (type I and II)	IC50: 8.8uM	Sigma	A9232
x75	SGC707	epigenetic	methylation	PRMT3 inhibitor	IC50: 31nM	Sigma	SML1242
x76	MS049	epigenetic	methylation	PRMT4/6 inhibitor	IC50: 34/43nM	Sigma	SML1553
x77	DS-437	epigenetic	methylation	PRMT5/7 (type II PRMT) inhibitor	IC50: 5.9/6uM	Sigma	SML1516
x78	ML324	epigenetic	methylation	H3K9/K36, H1K26 methylation eraser KDM4A inhibitor	IC50: 920nM	Sigma	SML0741
x79	KDOAM-25	epigenetic	methylation	H3K4 methylation eraser KDM5 inhibitor	IC50: 60nM	Sigma	SML1588
x80	GSK J1	epigenetic	methylation	H3K27 methylation eraser KDM6B/KDM6A inhibitor	IC50: 28/53nM	Sigma	SML0709
x81	Pinometostat (EPZ5676)	epigenetic	methylation	H3K79 methylation writer DOT1L inhibitor	Ki: 0.08nM	Sigma	ADV465750917
x82	UNC0379	epigenetic	methylation	H4K20 methylation writer SETD8 inhibitor	IC50: 7.9uM	Sigma	SML1465
x83	BPTES	metabolism	glutaminolysis	glutaminase GLS1 inhibitor	IC50: 0.16uM	Sigma	SML0601
x84	WAY-252623 (LXR-623)	metabolism	lipid homeostasis	LXRa/b activator	IC50: 24/179nM	Sigma	PZ0257
x85	Rofecoxib	metabolism	COX	COX2 inhibitor	IC50: 18nM	Sigma	SML0613
x86	Antipyrine	metabolism	COX	COX3 inhibitor	IC50: 863uM	Sigma	10784
x87	ISRIB (trans-isomer)	translation	eIF2	PERK inhibitor	IC50: 5nM	Sigma	SML0843
x88	3BDO	translation	mTORC1	mTOR activator	-	Sigma	SML1687
x89	Silvestrol	translation	cap-dependent translation	eIF4A inhibitor	-	Gustave Roussy	-
x90	AT7867	signaling	S6K	Akt1/2/3 and p70S6K/PKA inhibitor	IC50: 32/17/47nM and 85/20nM	Selleck	s1558
x91	A-674563	signaling	Akt	Akt1 inhibitor	Ki: 11nM	Selleck	s2670
x92	Carprofen	metabolism	COX	COX2 inhibitor	IC50: 30nM	Sigma	SML1713
x93	BYL719	signaling	PI3K	p110α inhibitor	IC50: 5nM	Selleck	s2814
x94	TGX-221	signaling	PI3K	p110β inhibitor	IC50: 5nM	Selleck	s1169
x95	AS-604850	signaling	PI3K	p110γ inhibitor	IC50: 250nM	Selleck	s2681
x96	TG100713	signaling	PI3K	p110α/β/γ/δ inhibitor	IC50: 165/215/50/24nM	Selleck	s2870
x97	PF-04691502	signaling	PI3K	p110α/β/γ/δ and mTOR inhibitor	Ki: 1.8/2.1/1.9/1.6nM and 16nM	Selleck	s2743
x98	GSK2126458	signaling	PI3K	p110α/β/γ/δ and mTORC1/2 inhibitor	Ki: 0.019/0.13/0.06/0.024nM and 0.18/0.3nM	Selleck	s2658
x99	PIK-93	signaling	PI3K	PI4K and PI3Ka inhibitor	IC50: 19/39nM	Selleck	s1489
