# Supplementary material for: Modulating environmental signals to reveal mechanisms and vulnerabilities of cancer persisters
Source: Sci Adv. 2022 Jan 28;8(4):eabi7711. doi: 10.1126/sciadv.abi7711 (PMC8797778; doi:10.1126/sciadv.abi7711)
Supplement: Supplementary file 2 — Tables S1 to S4 [file sciadv.abi7711_tables_s1_to_s4.zip › sciadv.abi7711_table_s4.xlsx]

## Sheet: sheet
Supplementary Table 4. Vulnerability screen results.
Index	Dose	Relative persistence (-IFN)	pval (-IFN)	-log10pval (-IFN)	Pass (-IFN, pval>0.05)	Relative persistence (+IFN)	pval (+IFN)	-log10pval (+IFN)
x29	1 uM	1.01146	0.83361	0.0790372	1	0.295258	2.46947e-11	10.6074
x27	1 ug/ml	1.09804	0.13026	0.885187	1	0.566442	9.11999e-09	8.04001
x76	50 uM	0.881395	0.131278	0.881809	1	0.326628	2.50579e-08	7.60106
x1	10 uM	0.828688	0.270494	0.567843	1	0.401327	5.77323e-07	6.23858
x26	0.5 uM	1.05631	0.450632	0.346178	1	0.271543	1.06965e-06	5.97076
x8	50 nM	0.893118	0.410293	0.386906	1	0.594794	4.12156e-06	5.38494
x61	0.1 uM	0.909004	0.0675398	1.17044	1	0.707615	1.4713e-05	4.8323
x35	10 nM	0.908614	0.106373	0.973167	1	0.537273	3.78006e-05	4.4225
x64	5 uM	0.971414	0.704332	0.152222	1	1.28048	6.01281e-05	4.22092
x41	1 uM	0.963368	0.466228	0.331401	1	0.575795	6.56687e-05	4.18264
x29	0.1 uM	1.1707	0.0755206	1.12193	1	0.603408	0.000161468	3.79191
x7	0.1 nM	0.921494	0.409769	0.387461	1	0.797446	0.000369532	3.43235
x5	50 nM	0.847038	0.0804101	1.09469	1	0.567595	0.00038464	3.41495
x40	0.1 uM	0.993744	0.924036	0.0343112	1	0.788031	0.000496621	3.30397
x49	5 uM	0.905224	0.336773	0.472663	1	0.598937	0.000498528	3.30231
x39	2 uM	0.889773	0.178718	0.747832	1	0.713663	0.000584491	3.23322
x32	50 nM	0.857923	0.0554528	1.25608	1	0.723809	0.00081545	3.0886
x2	50 uM	0.920667	0.310893	0.507389	1	0.716963	0.000831366	3.08021
x96	0.1 uM	0.886874	0.227856	0.64234	1	0.765404	0.00110167	2.95795
x1	5 uM	0.866285	0.188235	0.7253	1	0.700411	0.00168895	2.77238
x97	5 nM	0.880343	0.115482	0.937485	1	0.7563	0.00210828	2.67607
x68	1 uM	1.0246	0.792719	0.100881	1	1.23628	0.00223263	2.65118
x83	0.1 uM	0.867064	0.10253	0.989148	1	0.766935	0.00224482	2.64882
x74	50 uM	1.10117	0.1304	0.884722	1	1.24991	0.00274187	2.56195
x98	0.01 nM	0.920126	0.130021	0.885988	1	1.13651	0.00307959	2.51151
x74	5 uM	0.995003	0.913903	0.0390997	1	1.12409	0.00363062	2.44002
x41	0.5 uM	1.06325	0.460121	0.337128	1	0.722869	0.00381823	2.41814
x59	0.1 uM	0.910364	0.20255	0.693467	1	0.888019	0.00595414	2.22518
x76	5 uM	1.00484	0.928619	0.0321625	1	1.12083	0.0060207	2.22035
x70	0.1 uM	0.987744	0.891102	0.0500727	1	0.869672	0.00755369	2.12184
x47	0.5 uM	0.92383	0.273042	0.563771	1	1.27861	0.00756438	2.12123
x97	1 nM	1.08743	0.214687	0.668194	1	0.839243	0.00763565	2.11715
x68	50 nM	1.02826	0.660054	0.180421	1	1.21224	0.00881308	2.05487
x84	0.5 uM	0.919636	0.051298	1.2899	1	0.680891	0.00909418	2.04124
x20	5 uM	0.873689	0.0569707	1.24435	1	1.12337	0.00960513	2.0175
x13	0.5 uM	0.914731	0.228521	0.641074	1	1.14855	0.00988668	2.00495
x25	5 uM	1.13167	0.059144	1.22809	1	1.2134	0.0112781	1.94777
x17	0.1 uM	0.875645	0.143379	0.843516	1	0.792409	0.0112852	1.94749
x59	1 uM	0.906071	0.167108	0.777003	1	0.83569	0.0117592	1.92962
x98	0.1 nM	1.0162	0.832655	0.0795348	1	0.734924	0.015254	1.81662
x86	1 mM	0.908186	0.239292	0.621072	1	0.865873	0.0209077	1.67969
x37	0.1 uM	1.08008	0.206867	0.684308	1	0.833213	0.0211546	1.67459
x70	1 uM	0.993434	0.901835	0.0448728	1	0.915585	0.0221546	1.65454
x77	50 uM	1.04069	0.461732	0.33561	1	1.1389	0.0314231	1.50275
x69	10 nM	0.943178	0.321162	0.493275	1	1.09246	0.0314521	1.50235
x98	0.05 nM	1.05566	0.522707	0.281742	1	0.848689	0.0372479	1.4289
x23	0.1 uM	0.907675	0.10168	0.992763	1	1.06389	0.0378164	1.42232
x26	50 nM	1.11092	0.058864	1.23015	1	0.821486	0.0451772	1.34508
x85	0.1 mM	1.03742	0.741402	0.129946	1	0.889274	0.0529157	1.27642
x95	1 uM	1.08733	0.178335	0.748764	1	1.07567	0.0548591	1.26075
x5	10 nM	0.816554	0.0588723	1.23009	1	0.786734	0.0607247	1.21663
x54	0.1 mM	0.954367	0.242966	0.614455	1	1.13821	0.0682054	1.16618
x49	0.5 uM	1.10085	0.261591	0.582377	1	1.17395	0.0812817	1.09001
x4	0.5 uM	0.917256	0.0658425	1.18149	1	0.852074	0.0918479	1.03693
x99	0.1 uM	0.85199	0.0599344	1.22232	1	0.852197	0.0976837	1.01018
x55	1 mM	0.940956	0.360869	0.44265	1	1.11404	0.103315	0.985835
x85	10 uM	0.962878	0.701029	0.154264	1	1.14987	0.112879	0.947385
x42	10 nM	1.02208	0.742058	0.129562	1	0.952014	0.116859	0.932337
x82	0.1 uM	0.94802	0.530597	0.275235	1	0.908824	0.117184	0.931131
x53	0.1 mM	1.10542	0.15768	0.802223	1	1.10752	0.11811	0.927714
x57	0.1 mM	1.0018	0.955025	0.0199852	1	1.11377	0.123335	0.908914
x85	0.5 uM	0.919202	0.141502	0.849238	1	1.04303	0.124514	0.904781
x81	10 nM	0.896818	0.0548914	1.2605	1	0.925041	0.125376	0.901785
x86	50 uM	0.914905	0.0781756	1.10693	1	1.24442	0.132343	0.878301
x68	10 nM	1.13216	0.0856376	1.06734	1	1.07617	0.137439	0.86189
x8	10 nM	0.990244	0.878624	0.0561972	1	0.874252	0.14744	0.831384
x69	1 uM	0.910319	0.169973	0.769619	1	0.91511	0.151193	0.820469
x81	1 nM	1.11075	0.155318	0.808778	1	0.932641	0.155525	0.808199
x69	50 nM	0.851911	0.0558347	1.2531	1	0.925465	0.186056	0.730356
x18	1 nM	1.0252	0.819034	0.086698	1	1.05861	0.204456	0.689401
x85	5 uM	0.857908	0.0743901	1.12848	1	1.03985	0.216338	0.664867
x94	1 uM	1.14335	0.0592165	1.22756	1	0.913231	0.240392	0.61908
x38	10 uM	1.01264	0.659772	0.180606	1	1.04533	0.269434	0.569547
x95	5 uM	1.1311	0.206533	0.68501	1	1.08589	0.29607	0.528606
x89	0.1 nM	1.04772	0.404956	0.392592	1	1.17058	0.305796	0.514568
x18	5 nM	1.0301	0.817478	0.0875238	1	0.959395	0.308515	0.510723
x48	10 nM	0.889489	0.134503	0.871267	1	0.942282	0.314551	0.50231
x52	50 uM	1.04279	0.534514	0.272041	1	1.06211	0.31834	0.497108
x77	5 uM	0.965729	0.342954	0.464764	1	1.05241	0.327564	0.484703
x20	0.5 uM	1.05659	0.158013	0.801308	1	1.03368	0.341016	0.467225
x92	0.1 uM	0.920356	0.219165	0.65923	1	1.11683	0.379982	0.420236
x58	10 uM	0.948197	0.366786	0.435588	1	1.04417	0.384306	0.415323
x2	10 uM	1.07085	0.391723	0.407021	1	1.03576	0.397253	0.400933
x36	0.5 uM	1.05416	0.321803	0.49241	1	0.940711	0.408529	0.388777
x21	1 nM	0.969581	0.599373	0.222303	1	1.05307	0.40982	0.387406
x52	5 uM	0.989279	0.806305	0.0935008	1	0.95815	0.412054	0.385046
x93	10 nM	0.810119	0.0562935	1.24954	1	0.951002	0.438187	0.35834
x12	10 nM	0.87739	0.0771139	1.11287	1	0.961892	0.439013	0.357523
x73	0.5 uM	0.892898	0.0617364	1.20946	1	0.963314	0.460982	0.336316
x11	0.1 uM	1.03523	0.563085	0.249426	1	0.977213	0.480727	0.318102
x36	5 uM	0.930802	0.246543	0.608107	1	1.03754	0.493791	0.306456
x53	10 uM	1.0079	0.88747	0.0518461	1	0.971165	0.529435	0.276187
x6	10 nM	1.01051	0.917859	0.0372242	1	0.977353	0.529609	0.276044
x89	0.05 nM	1.20213	0.0595348	1.22523	1	0.909726	0.546608	0.262324
x50	10 uM	1.05381	0.487796	0.311762	1	0.965073	0.554388	0.256186
x3	10 uM	0.931734	0.204861	0.688541	1	0.971349	0.57712	0.238734
x25	0.5 uM	0.950406	0.549593	0.259959	1	1.02674	0.595667	0.224996
x75	5 uM	1.02205	0.713203	0.146787	1	1.03817	0.614819	0.211253
x85	0.2 mM	0.950041	0.568472	0.245291	1	0.967003	0.626527	0.20306
x55	0.1 mM	0.926233	0.304882	0.515868	1	1.02439	0.635726	0.19673
x47	5 uM	0.90107	0.105171	0.978102	1	1.03499	0.655532	0.183406
x1	0.1 uM	0.981426	0.787945	0.103504	1	1.03216	0.655545	0.183397
x11	1 uM	0.900762	0.071216	1.14742	1	1.01701	0.661121	0.179719
x80	0.1 uM	1.00571	0.903248	0.0441929	1	0.971592	0.671599	0.17289
x75	0.5 uM	1.01903	0.773719	0.111417	1	1.02834	0.688626	0.162016
x19	1 nM	0.997825	0.968497	0.0139016	1	0.972954	0.691001	0.160521
x16	10 nM	0.970226	0.787592	0.103699	1	0.971626	0.693919	0.158691
x94	10 nM	0.959028	0.54201	0.265993	1	0.983616	0.716473	0.1448
x88	1 uM	1.13551	0.0795101	1.09958	1	1.02094	0.737754	0.132089
x99	10 nM	0.955114	0.665561	0.176812	1	1.01667	0.740725	0.130343
x92	5 uM	1.08861	0.203177	0.692125	1	1.02417	0.77872	0.108619
x76	0.5 uM	0.88231	0.22262	0.652436	1	0.990204	0.78843	0.103237
x50	1 uM	1.03827	0.513352	0.289585	1	0.981375	0.80192	0.0958691
x31	1 uM	0.903398	0.240434	0.619004	1	0.985099	0.805135	0.0941312
x42	50 nM	0.926783	0.363762	0.439183	1	0.985029	0.807631	0.0927873
x30	50 nM	0.939756	0.53599	0.270843	1	1.01674	0.81263	0.0901072
x85	50 uM	1.00825	0.924196	0.0342358	1	0.990166	0.818146	0.0871694
x75	10 uM	1.06729	0.284463	0.545975	1	0.989805	0.835744	0.0779267
x23	1 uM	0.990623	0.843354	0.0739901	1	1.0094	0.882211	0.0544274
x38	0.1 mM	1.01851	0.65698	0.182448	1	0.99233	0.919624	0.0363899
x1	1 uM	0.9269	0.301073	0.521328	1	1.00471	0.929842	0.0315907
x63	1 uM	0.942592	0.40217	0.39559	1	1.00568	0.933662	0.0298102
x62	0.1 uM	0.978573	0.559608	0.252116	1	1.00379	0.942636	0.0256559
x32	10 nM	0.986783	0.834104	0.0787799	1	1.00345	0.946109	0.0240588
x54	1 mM	0.979682	0.712106	0.147456	1	0.999578	0.994972	0.00218907
x9	1 nM	0.841717	0.0455279	1.34172	0	1.05653	0.234445	0.629958
x10	0.1 uM	0.820347	0.041882	1.37797	0	1.28935	0.00160632	2.79417
x72	0.1 uM	0.908689	0.041164	1.38548	0	0.882266	0.00839022	2.07623
x40	0.5 uM	0.783023	0.0400579	1.39731	0	1.16478	0.0385611	1.41385
x88	5 uM	1.17141	0.0393743	1.40479	0	1.05334	0.489667	0.310099
x92	1 uM	0.820905	0.036821	1.4339	0	1.04107	0.301871	0.520179
x40	50 nM	0.915434	0.0360923	1.44259	0	1.01747	0.710034	0.148721
x34	1 uM	1.18521	0.0352475	1.45287	0	1.22421	0.00182959	2.73765
x4	5 uM	0.803907	0.0316618	1.49946	0	0.861203	0.20501	0.688224
x86	0.1 mM	0.897745	0.030001	1.52286	0	0.900365	0.251969	0.598652
x2	0.1 mM	0.828231	0.0293563	1.5323	0	0.465668	7.47273e-05	4.12652
x44	0.5 uM	1.28661	0.027273	1.56427	0	1.59736	0.000214274	3.66903
x64	0.5 uM	0.843483	0.0250582	1.60105	0	1.2586	0.00368358	2.43373
x66	50 nM	0.877932	0.0249165	1.60351	0	0.900937	0.0204276	1.68978
x83	1 uM	0.802358	0.0240624	1.61866	0	0.649334	1.50408e-05	4.82273
x77	0.1 mM	1.27738	0.0239648	1.62043	0	0.982913	0.784041	0.105661
x46	0.1 uM	0.646736	0.0223195	1.65131	0	0.553608	8.80004e-06	5.05552
x14	0.01 nM	0.853078	0.0221466	1.65469	0	0.952363	0.474062	0.324165
x48	0.1 uM	0.794248	0.0213137	1.67134	0	0.885457	0.208793	0.680284
x73	5 uM	0.885735	0.018991	1.72145	0	1.07109	0.23051	0.63731
x79	10 uM	1.25075	0.0179126	1.74684	0	1.05823	0.172553	0.763078
x6	50 nM	0.693177	0.0172978	1.76201	0	0.632826	1.21052e-05	4.91703
x94	0.5 uM	1.14654	0.0167214	1.77673	0	1.02438	0.753228	0.123074
x31	10 uM	1.21473	0.0156373	1.80584	0	0.639639	6.25921e-05	4.20348
x94	0.1 uM	0.878339	0.0128842	1.88994	0	0.863035	0.0638175	1.19506
x95	20 uM	1.46364	0.0124507	1.90481	0	0.813497	0.0441322	1.35524
x42	0.1 uM	0.788057	0.0123266	1.90916	0	1.08531	0.100608	0.997367
x45	1 uM	0.773797	0.0120776	1.91802	0	0.742887	0.00845854	2.0727
x72	0.5 uM	0.766878	0.0120028	1.92072	0	0.804426	0.00567296	2.24619
x43	0.5 uM	0.830252	0.0116048	1.93536	0	0.898488	0.120025	0.920727
x65	0.1 uM	0.844408	0.0108967	1.9627	0	0.875536	0.0212539	1.67256
x71	50 uM(insoluble, orange)	1.44092	0.0103102	1.98673	0	0.647653	0.000104122	3.98246
x9	5 nM	0.740867	0.010285	1.9878	0	0.865093	0.0234012	1.63076
x14	0.1 nM	0.845728	0.00988858	2.00487	0	1.22022	0.00924404	2.03414
x69	0.1 uM	0.844603	0.00975183	2.01091	0	0.929599	0.128427	0.891345
x98	0.5 nM	0.712493	0.00914694	2.03872	0	0.527903	5.42759e-06	5.26539
x37	1 uM	1.22738	0.00848014	2.0716	0	0.822594	0.0142877	1.84504
x4	10 uM	0.774777	0.00834968	2.07833	0	0.659965	0.00247549	2.60634
x76	10 uM	1.20201	0.00808728	2.0922	0	0.996507	0.966582	0.0147611
x77	0.2 mM	1.35355	0.00756864	2.12098	0	1.30175	0.00905332	2.04319
x53	0.2 mM	0.811104	0.00752929	2.12325	0	0.738243	0.00067901	3.16812
x24	50 nM	1.24847	0.00733122	2.13482	0	1.20158	0.00624655	2.20436
x78	0.5 uM	0.821676	0.00710261	2.14858	0	0.874822	0.0905954	1.04289
x46	10 nM	0.712431	0.00661512	2.17946	0	0.847089	0.0482038	1.31692
x30	0.1 uM	0.802929	0.0056819	2.24551	0	0.882473	0.0518434	1.28531
x92	0.1 mM	1.26442	0.00563167	2.24936	0	1.08182	0.061183	1.21337
x56	5 uM	0.774573	0.00458705	2.33847	0	0.909516	0.0695364	1.15779
x16	50 nM	0.764401	0.00396569	2.40168	0	0.631243	0.000553578	3.25682
x58	0.1 mM	1.24839	0.0037884	2.42154	0	1.30816	0.000393685	3.40485
x96	0.2 uM	0.753003	0.00339521	2.46913	0	0.608017	0.000165756	3.78053
x95	0.1 uM	1.14775	0.00333101	2.47742	0	0.951694	0.287116	0.541942
x62	1 uM	1.19725	0.00309124	2.50987	0	0.74685	0.000686148	3.16358
x86	0.5 mM	0.795514	0.00304122	2.51695	0	0.88596	0.0028404	2.54662
x59	5 uM	0.799461	0.00302477	2.51931	0	0.864559	0.0539201	1.26825
x48	5 uM	0.641883	0.00301129	2.52125	0	0.36054	1.6605e-06	5.77976
x80	1 uM	1.26352	0.00296747	2.52761	0	1.30748	0.00296862	2.52745
x91	10 nM	0.733662	0.00294235	2.53131	0	0.860954	0.0742671	1.1292
x22	0.1 uM	0.820152	0.0029332	2.53266	0	0.833248	0.000265232	3.57637
x68	0.1 uM	1.18877	0.00241559	2.61698	0	1.19132	0.019444	1.71121
x62	2 uM	0.758645	0.00238329	2.62282	0	0.419861	6.16006e-06	5.21042
x28	2 uM	1.30594	0.00226989	2.644	0	1.24776	0.00482038	2.31692
x34	10 uM	1.35552	0.00226311	2.64529	0	0.805833	0.0156495	1.8055
x61	0.5 uM	0.801488	0.00225445	2.64696	0	0.589044	5.98612e-06	5.22285
x56	1 uM	0.790163	0.00221279	2.65506	0	1.02478	0.710477	0.14845
x63	0.1 uM	0.914888	0.00213986	2.66961	0	0.948701	0.309447	0.509414
x69	10 uM	0.722254	0.0020419	2.68997	0	0.62723	0.000298515	3.52503
x87	1 uM	1.46521	0.00202876	2.69277	0	1.83688	3.22177e-07	6.49191
x48	10 uM	0.738637	0.00194863	2.71027	0	0.365436	2.56008e-06	5.59175
x81	0.1 uM	0.813241	0.00191946	2.71682	0	0.784431	0.00477896	2.32067
x31	20 uM	1.35917	0.00182958	2.73765	0	1.09983	0.34237	0.465505
x62	5 uM	0.645773	0.00171896	2.76474	0	0.150518	5.85204e-09	8.23269
x46	50 nM	0.699388	0.00147657	2.83075	0	0.625543	1.04531e-06	5.98076
x57	1 mM	1.28504	0.00139009	2.85696	0	1.09707	0.00112073	2.9505
x74	0.1 mM	1.50671	0.00138796	2.85762	0	1.2027	0.0598885	1.22266
x51	0.5 uM	1.22136	0.00134017	2.87284	0	1.07018	0.228128	0.641822
x24	0.5 uM	1.30328	0.00127487	2.89453	0	0.744845	0.00128283	2.89183
x68	10 uM	1.3682	0.00127322	2.8951	0	0.90352	0.202442	0.693699
x61	0.2 uM	0.823276	0.00122815	2.91075	0	0.702935	6.91384e-05	4.16028
x93	0.1 uM	0.575491	0.00103014	2.9871	0	0.622146	1.93843e-06	5.71255
x90	10 nM	1.38162	0.000976553	3.0103	0	1.02046	0.371302	0.430273
x78	1 uM	0.685925	0.000749764	3.12508	0	0.850058	0.0742716	1.12918
x69	5 uM	0.777564	0.000619498	3.20796	0	0.706724	0.0302519	1.51925
x16	0.1 uM	0.723547	0.000619038	3.20828	0	0.491778	6.91538e-09	8.16018
x56	10 uM	0.629854	0.000553068	3.25722	0	0.748513	0.00113341	2.94561
x92	50 uM	1.48059	0.00053675	3.27023	0	1.51363	3.22794e-05	4.49107
x71	1 uM	1.55173	0.000519703	3.28424	0	1.66998	8.12856e-06	5.08999
x19	10 nM	0.626184	0.000426573	3.37001	0	0.524437	1.89318e-05	4.72281
x68	5 uM	1.45426	0.000416119	3.38078	0	1.00938	0.886359	0.0523905
x7	1 nM	0.62743	0.000342266	3.46564	0	0.578758	3.75247e-05	4.42568
x82	1 uM	0.573003	0.000295581	3.52932	0	0.297432	1.09651e-06	5.95999
x24	0.1 uM	1.26533	0.000286899	3.54227	0	1.2902	0.000991422	3.00374
x7	0.5 nM	0.564596	0.000278589	3.55504	0	0.485508	1.79609e-05	4.74567
x48	2 uM	0.605221	0.000271674	3.56595	0	0.419748	0.000150859	3.82143
x32	0.1 uM	0.640688	0.000255125	3.59325	0	0.739908	0.000641292	3.19294
x35	50 nM	0.683482	0.000244751	3.61128	0	0.339209	2.55781e-10	9.59213
x12	50 nM	0.683681	0.00024014	3.61954	0	0.67886	0.00087781	3.0566
x99	0.5 uM	0.578023	0.000218595	3.66036	0	0.377086	1.3768e-06	5.86113
x97	10 nM	0.77243	0.000216641	3.66426	0	0.616822	0.000352408	3.45295
x13	5 uM	0.710113	0.000214756	3.66805	0	1.14429	0.0479198	1.31948
x27	0.5 ug/ml	1.39114	0.000213722	3.67015	0	0.837114	0.0222493	1.65268
x81	1 uM	0.646461	0.000206641	3.68478	0	0.644599	1.74401e-06	5.75845
x75	50 uM	0.681483	0.000204839	3.68859	0	0.755168	0.00192608	2.71533
x30	0.5 uM	0.697098	0.000193625	3.71304	0	0.686722	0.000190516	3.72007
x84	1 uM	0.651448	0.00017168	3.76528	0	0.333271	2.99647e-09	8.52339
x84	2 uM	0.638749	0.000154112	3.81216	0	0.249355	1.9646e-08	7.70673
x5	0.1 uM	0.636652	0.000148177	3.82922	0	0.433201	8.61263e-08	7.06486
x10	1 uM	0.636609	0.000148151	3.8293	0	0.864751	0.129156	0.888886
x72	1 uM	0.666675	0.000142175	3.84718	0	0.617097	8.18322e-07	6.08708
x6	1 uM	0.389452	0.000140805	3.85138	0	0.204821	1.09724e-08	7.9597
x27	0.1 ug/ml	1.60654	0.000129281	3.88847	0	1.70759	5.64276e-05	4.24851
x46	1 uM	0.50434	0.000121212	3.91645	0	0.297215	8.86725e-08	7.05221
x24	1 uM	0.574898	0.000110177	3.95791	0	0.361343	1.71747e-06	5.76511
x8	0.1 uM	0.61695	0.000107527	3.96848	0	0.579253	2.38854e-05	4.62187
x87	10 uM	1.60727	0.000103378	3.98557	0	2.28113	3.31598e-07	6.47939
x5	1 uM	0.443143	9.38294e-05	4.02766	0	0.238665	1.14393e-08	7.9416
x3	0.5 mM	0.487475	9.22904e-05	4.03484	0	0.350436	1.48779e-07	6.82746
x42	1 uM	0.42422	8.76168e-05	4.05741	0	0.451884	1.74695e-05	4.75772
x79	0.1 mM	1.51578	7.80606e-05	4.10757	0	0.906001	0.0542099	1.26592
x95	10 uM	1.51996	7.51772e-05	4.12391	0	1.05648	0.590619	0.228693
x15	0.1 uM	0.779846	7.48957e-05	4.12554	0	0.967221	0.366481	0.435948
x51	5 uM	1.5339	7.46971e-05	4.1267	0	1.12947	0.0317535	1.49821
x45	10 uM	0.520338	6.96111e-05	4.15732	0	0.479989	6.135e-07	6.21219
x21	10 nM	0.67095	6.80433e-05	4.16721	0	0.776846	0.00264358	2.57781
x3	0.1 mM	0.754874	6.25538e-05	4.20375	0	0.540297	0.000167955	3.77481
x89	0.5 nM	1.67515	6.09551e-05	4.21499	0	1.36683	1.39885e-05	4.85423
x27	10 ug/ml	1.3315	6.06032e-05	4.2175	0	1.05768	0.353399	0.451735
x48	50 uM	0.382748	5.73175e-05	4.24171	0	0.303635	9.17399e-07	6.03744
x95	50 uM	0.404405	5.63894e-05	4.2488	0	0.419184	8.5189e-06	5.06962
x3	50 uM	0.753976	5.22812e-05	4.28165	0	0.779448	0.0356771	1.44761
x16	1 uM	0.542498	5.11118e-05	4.29148	0	0.287988	4.05641e-08	7.39186
x48	0.5 uM	0.561191	4.68445e-05	4.32934	0	0.540157	2.52475e-07	6.59778
x80	5 uM	1.76508	4.24537e-05	4.37208	0	1.58685	1.45229e-06	5.83795
x87	5 uM	1.74818	4.22153e-05	4.37453	0	1.97956	9.16814e-06	5.03772
x9	10 nM	0.65901	3.94564e-05	4.40388	0	0.65187	0.000268265	3.57144
x79	50 uM	1.50218	3.8654e-05	4.41281	0	0.88342	0.096912	1.01362
x79	0.2 mM	1.6006	3.68417e-05	4.43366	0	0.766782	0.0032892	2.48291
x7	5 nM	0.61222	3.5846e-05	4.44556	0	0.547891	0.000522063	3.28228
x98	1 nM	0.422618	3.25835e-05	4.487	0	0.267716	5.901e-07	6.22907
x96	1 uM	0.374226	3.13087e-05	4.50433	0	0.205693	6.14094e-08	7.21177
x97	0.1 uM	0.299942	2.68182e-05	4.57157	0	0.155516	3.64778e-07	6.43797
x88	10 uM	1.68534	2.3665e-05	4.62589	0	1.35774	3.62711e-05	4.44044
x39	20 uM	2.00399	1.94399e-05	4.71131	0	1.6092	7.78335e-07	6.10883
x90	5 uM	0.359543	1.71785e-05	4.76501	0	0.0349865	5.04947e-13	12.2968
x83	5 uM	0.491029	1.69361e-05	4.77119	0	0.334369	6.06922e-07	6.21687
x15	1 uM	0.424514	1.64816e-05	4.783	0	0.212158	1.04227e-08	7.98202
x87	50 nM	1.57298	1.45875e-05	4.83602	0	1.83904	1.83972e-06	5.73525
x87	10 nM	1.48762	1.25748e-05	4.9005	0	1.56585	1.46636e-06	5.83376
x19	0.1 uM	0.133343	5.63367e-06	5.24921	0	0.0288978	2.73494e-08	7.56305
x1	20 uM	0.356579	5.24251e-06	5.28046	0	0.0863572	2.23265e-08	7.65118
x12	0.1 uM	0.552693	4.86831e-06	5.31262	0	0.589282	0.000363539	3.43945
x31	50 uM	1.82251	4.69444e-06	5.32842	0	0.937077	0.228604	0.640915
x80	10 uM	1.881	4.42789e-06	5.3538	0	1.6021	9.71509e-06	5.01255
x61	1 uM	0.51637	4.16418e-06	5.38047	0	0.367787	2.72436e-06	5.56474
x6	0.1 uM	0.567312	3.94932e-06	5.40348	0	0.62774	1.56997e-05	4.80411
x71	10 uM	2.82293	3.83368e-06	5.41638	0	2.46744	9.22627e-07	6.03497
x7	0.1 uM	0.428116	3.6456e-06	5.43823	0	0.493421	2.81377e-06	5.55071
x41	5 uM	0.23438	3.57718e-06	5.44646	0	0.0467711	7.19802e-08	7.14279
x60	0.1 uM	1.65077	3.50104e-06	5.4558	0	1.49807	1.5776e-05	4.802
x9	50 nM	0.372673	3.41956e-06	5.46603	0	0.348061	6.99398e-08	7.15528
x91	0.1 uM	0.446296	3.39168e-06	5.46958	0	0.451097	2.09135e-05	4.67957
x87	0.1 uM	1.51494	2.36343e-06	5.62646	0	1.87628	1.43652e-07	6.84269
x96	0.5 uM	0.578632	2.10276e-06	5.67721	0	0.359624	3.59532e-05	4.44426
x21	0.1 uM	0.217347	2.04778e-06	5.68872	0	0.133593	2.97831e-08	7.52603
x92	0.2 mM	0.428623	1.98155e-06	5.70299	0	0.305935	3.49004e-05	4.45717
x73	10 uM	0.237534	1.68043e-06	5.77458	0	0.0980715	1.63536e-08	7.78639
x22	1 uM	0.180014	1.61431e-06	5.79201	0	0.0173951	5.24463e-09	8.28029
x91	1 uM	0.0872193	1.59499e-06	5.79724	0	0.0269934	4.14209e-08	7.38278
x89	1 nM	1.62901	1.54183e-06	5.81196	0	0.608583	2.89453e-05	4.53842
x67	0.1 uM	0.444407	1.53833e-06	5.81295	0	0.681931	0.00131817	2.88003
x2	0.5 mM	0.2493	1.53188e-06	5.81477	0	0.0452439	3.78511e-08	7.42192
x48	1 uM	0.551426	1.52497e-06	5.81674	0	0.447968	6.64039e-08	7.17781
x90	50 nM	1.99741	1.51821e-06	5.81867	0	0.691202	0.000491725	3.30828
x67	1 uM	0.341938	1.3877e-06	5.85771	0	0.500104	3.85824e-06	5.41361
x14	50 nM	0.0133919	1.36903e-06	5.86359	0	0.0087012	1.38689e-08	7.85796
x9	1 uM	0.140212	1.02118e-06	5.9909	0	0.0688054	8.10978e-07	6.09099
x26	5 uM	0.19283	7.74719e-07	6.11086	0	0.00467553	8.31486e-09	8.08014
x3	1 mM	0.460713	7.01483e-07	6.15398	0	0.145896	1.54116e-09	8.81215
x21	50 nM	0.333581	6.56338e-07	6.18287	0	0.283224	1.78434e-06	5.74852
x35	1 uM	0.173803	4.89411e-07	6.31033	0	0.161964	1.51317e-07	6.82011
x63	10 uM	0.215355	3.77344e-07	6.42326	0	0.612025	4.44319e-05	4.35231
x67	1 nM	0.377918	3.69402e-07	6.4325	0	0.62785	0.000496916	3.30372
x18	10 nM	0.130303	3.38767e-07	6.4701	0	0.0989188	5.62764e-09	8.24967
x98	10 nM	0.24283	3.29892e-07	6.48163	0	0.0888785	6.65675e-10	9.17674
x33	1 uM	1.7929	3.20122e-07	6.49468	0	1.15941	0.118573	0.926015
x14	1 nM	0.385018	3.16255e-07	6.49996	0	0.987369	0.86544	0.0627629
x71	20 uM	2.94975	3.10083e-07	6.50852	0	2.65166	1.42487e-08	7.84622
x66	10 uM	0.00169219	3.07934e-07	6.51154	0	0.000907515	6.64029e-10	9.17781
x14	10 nM	0.0236002	3.04566e-07	6.51632	0	0.00957146	2.89563e-08	7.53826
x70	5 uM	0.163342	3.03215e-07	6.51825	0	0.033773	1.01789e-09	8.9923
x19	0.5 uM	0.0665537	2.88404e-07	6.54	0	0.0169594	6.71339e-10	9.17306
x67	10 nM	0.35092	2.77939e-07	6.55605	0	0.487212	2.77981e-06	5.55599
x80	20 uM	2.11913	2.64742e-07	6.57718	0	1.55372	2.4862e-06	5.60446
x12	1 uM	0.210706	2.47674e-07	6.60612	0	0.0966266	7.80777e-10	9.10747
x44	5 uM	0.0407194	2.24939e-07	6.64794	0	0.0187703	5.4407e-12	11.2643
x8	1 uM	0.428903	2.12941e-07	6.67174	0	0.365244	2.43194e-06	5.61405
x91	50 nM	0.404172	2.10989e-07	6.67574	0	0.632536	0.000177503	3.7508
x28	20 uM	0.179443	1.67411e-07	6.77622	0	0.175947	1.72109e-07	6.7642
x60	1 uM	2.47179	1.34107e-07	6.87255	0	1.84971	3.09464e-05	4.50939
x19	50 nM	0.150222	1.33119e-07	6.87576	0	0.0680952	2.22784e-08	7.65212
x40	5 uM	0.00626739	1.28472e-07	6.89119	0	0.00563347	5.11462e-09	8.29119
x30	5 uM	0.0069408	1.07309e-07	6.96936	0	0.00558903	6.67902e-09	8.17529
x33	0.1 uM	1.72057	9.1593e-08	7.03814	0	1.17385	0.00484709	2.31452
x99	1 uM	0.340726	8.60541e-08	7.06523	0	0.198693	7.96561e-08	7.09878
x56	0.1 mM	0.131013	8.58391e-08	7.06631	0	0.0522799	1.09768e-09	8.95952
x90	0.5 uM	3.3385	8.42315e-08	7.07453	0	1.26323	0.0013863	2.85814
x90	0.1 uM	2.22709	6.88173e-08	7.1623	0	1.02366	0.702554	0.15332
x66	1 uM	0.00252717	5.93238e-08	7.22677	0	0.00145285	8.42895e-10	9.07423
x89	0.1 uM	0.0223266	5.23236e-08	7.2813	0	0.0204416	8.12383e-08	7.09024
x24	5 uM	0.0175634	4.22979e-08	7.37368	0	0.0071549	5.73792e-09	8.24125
x53	2 mM	0.0153022	4.07899e-08	7.38945	0	0.00794047	3.88969e-11	10.4101
x67	5 nM	0.377563	3.74305e-08	7.42677	0	0.539803	0.000279166	3.55414
x43	5 uM	0.00242483	3.29421e-08	7.48225	0	0.00153673	1.57615e-10	9.8024
x89	10 nM	0.262939	3.21226e-08	7.49319	0	0.21805	2.44295e-06	5.61209
x65	1 uM	0.0390659	2.76477e-08	7.55834	0	0.0123004	2.77045e-08	7.55745
x14	0.1 uM	0.00586515	2.56649e-08	7.59066	0	0.00460583	2.39226e-08	7.62119
x35	0.1 uM	0.241212	2.41286e-08	7.61747	0	0.220187	4.51143e-06	5.34569
x65	5 uM	0.0617307	2.36145e-08	7.62682	0	0.0394803	1.6716e-07	6.77687
x74	0.2 mM	2.24936	2.32339e-08	7.63388	0	1.60194	3.8553e-06	5.41394
x7	10 nM	0.429213	2.15591e-08	7.66637	0	0.511572	4.08776e-05	4.38851
x88	0.1 mM	0.103832	1.73603e-08	7.76044	0	0.013542	2.19652e-09	8.65826
x38	5 mM	0.00161583	1.68732e-08	7.7728	0	0.00111629	5.36037e-08	7.27081
x84	5 uM	0.230074	1.66282e-08	7.77916	0	0.0309352	4.53367e-09	8.34355
x14	5 uM	0.00373999	1.56499e-08	7.80549	0	0.00206728	6.51722e-09	8.18594
x82	5 uM	0.00614209	1.3535e-08	7.86854	0	0.00135052	3.26292e-08	7.48639
x17	1 uM	0.140125	1.34306e-08	7.8719	0	0.0971982	7.12742e-10	9.14707
x78	5 uM	0.272704	1.19045e-08	7.92429	0	0.104746	2.25867e-09	8.64615
x21	5 uM	0.00158628	1.01103e-08	7.99524	0	0.00112658	2.15266e-10	9.66703
x73	20 uM	0.00380308	9.75616e-09	8.01072	0	0.002496	8.65243e-09	8.06286
x80	50 uM	3.26182	9.66949e-09	8.0146	0	1.29313	0.00425585	2.37101
x14	0.5 uM	0.146613	9.07324e-09	8.04224	0	0.0721844	4.98717e-09	8.30215
x86	5 mM	0.195308	8.64297e-09	8.06334	0	0.0675401	5.16391e-10	9.28702
x65	50 uM	0.17333	8.1536e-09	8.08865	0	0.0627298	4.18643e-08	7.37816
x67	50 nM	0.372397	7.84147e-09	8.1056	0	0.498908	1.27926e-05	4.89304
x82	50 uM	0.00133218	6.63088e-09	8.17843	0	0.000883588	1.07577e-09	8.96828
x63	5 uM	0.216325	5.04731e-09	8.29694	0	0.259067	3.9968e-06	5.39829
x59	50 uM	0.00112306	3.65935e-09	8.4366	0	0.000782492	9.02125e-10	9.04473
x66	0.5 uM	0.0720517	3.36876e-09	8.47253	0	0.0494062	8.98122e-09	8.04666
x9	0.1 uM	0.274989	2.76223e-09	8.55874	0	0.260606	1.96128e-08	7.70746
x90	1 uM	3.72827	2.37979e-09	8.62346	0	1.37326	0.00153305	2.81444
x2	1 mM	0.0695196	1.79601e-09	8.74569	0	0.00614152	2.73182e-08	7.56355
x18	0.1 uM	0.00451322	1.48121e-09	8.82938	0	0.00107134	1.2564e-09	8.90087
x32	1 uM	0.0391891	3.64124e-10	9.43875	0	0.021922	1.28464e-08	7.89122
x71	5 uM	3.2082	2.78171e-10	9.55569	0	2.07118	5.15377e-08	7.28788
x24	2 uM	0.0581631	1.8578e-10	9.731	0	0.0274082	4.4695e-10	9.34974
x19	5 uM	0.00584558	1.77545e-10	9.75069	0	0.00336857	1.13381e-09	8.94546
x21	0.5 uM	0.00751234	1.76521e-10	9.7532	0	0.0025283	1.59062e-10	9.79843
x38	0.5 mM	0.00228226	9.24493e-11	10.0341	0	0.00296162	2.16336e-10	9.66487
x78	50 uM	0.00125414	8.52936e-11	10.0691	0	0.000874088	3.2086e-13	12.4937
x89	1 uM	0.0126741	6.02232e-11	10.2202	0	0.0078673	9.58459e-10	9.01843
x70	50 uM	0.00298983	4.70702e-11	10.3273	0	0.00101563	2.07391e-09	8.68321
